# Supplementary material for: Association mapping and identification of candidate genes for callus induction and regeneration using sorghum mature seeds
Source: Front Plant Sci. 2025 Apr 24;16:1430141. doi: 10.3389/fpls.2025.1430141 (PMC12058750; doi:10.3389/fpls.2025.1430141)
Supplement: Supplementary file 7 [file Table5.xlsx]

## Sheet: Table S5
Table S5. Sobic.010G089700 (WIND1) coexpressed genes.																																																	7 TFs 2 transporters
	Coexpression	growing internode upper.floral initiation	growing internode.floral initiation	internode mature.floral initiation	leaf blade.juvenile	leaf flag 1 internode.anthesis	leaf flag 1 internode.grain maturity	leaf lower growing.anthesis	leaf lower growing.floral initiation	leaf lower growing.grain maturity	leaf lower whorl.vegetative	leaf lower.juvenile	leaf middle whorl.vegetative	leaf sheath growing.anthesis	leaf sheath growing.floral initiation	leaf sheath growing.grain maturity	leaf upper growing.anthesis	leaf upper growing.floral initiation	leaf upper whorl.vegetative	leaf upper.juvenile	panicle lower.anthesis	panicle upper.anthesis	panicle.floral initiation	peduncle.floral initiation	root bottom.anthesis	root bottom.floral initiation	root bottom.grain maturity	root bottom.juvenile	root bottom.vegetative	root middle.floral initiation	root top.juvenile	root top.vegetative	root.ammonium	root.control fertilized	root.control water	root.nitrate	root.urea	seed dry.grain maturity	seed imbibed.grain maturity	shoot.ammonium	shoot.control fertilized	shoot.control water	shoot.nitrate	shoot.urea	stem 1cm.vegetative	stem 2mm.juvenile	stem mid internode.anthesis	stem mid internode.grain maturity
Sobic.010G089700	1	1.798	8.253	11.533	9.058	12.73	14.05	70.252	86.399	30.043	3.754	2.845	3.793	55.91	38.216	30.429	23.732	5.451	2.758	2.289	15.511	15.096	5.66	0.727	7.057	3.499	6.051	10.907	7.186	8.465	9.11	7.291	7.745	7.529	9.85	8.273	8.331	17.345	8.855	1.778	2.385	3.459	1.964	2.851	3.628	2.597	10.027	16.556	ethylene-responsive transcription factor RAP2-13/WIND1
Sobic.008G094700	0.869827	16.165	30.887	34.516	119.797	47.497	30.604	183.078	81.254	129.456	13.679	16.833	23.25	93.077	126.826	46.271	107.056	37.996	39.209	26.864	22.931	29.547	5.016	7.15	13.453	19.755	12.033	27.843	12.287	53.071	39.139	16.081	19.503	18.795	30.108	13.535	14.499	13.44	10.142	8.826	4.462	13.803	9.938	10.89	9.694	7.637	35.761	34.426	NAC DOMAIN CONTAINING PROTEIN 97
Sobic.002G118600	0.869597	80.325	125.604	140.99	93.922	208.083	99.975	688.699	248.734	285.305	9.183	17.918	20.451	295.977	197.755	145.83	283.473	59.013	30.098	32.973	130.078	98.274	7.152	6.452	64.068	34.629	67.185	33.783	33.797	212.463	102.682	35.216	23.62	30.85	35.215	21.928	21.494	50.237	20.18	10.42	7.149	12.091	10.618	12.81	34.596	112.975	138.292	116.261	SYNAPTOSOMAL ASSOCIATED PROTEIN
Sobic.007G006600	0.868272	31.899	52.831	56.952	29.69	49.719	38.989	82.419	81.54	54.18	30.1	27.053	22.596	64.268	49.231	60.415	42.007	28.606	16.592	17.2	34.369	38.011	4.391	5.062	32.944	27.64	33.989	26.977	24.869	55.896	40.691	29.807	27.685	33.006	35.146	24.037	28.331	23.709	29.013	18.141	20.277	24.702	15.79	19.156	18.67	31.679	41.069	39.363	similar to Putative uncharacterized protein P0450B04.17
Sobic.002G207300	0.861495	65.384	229.266	376.109	26.302	420.682	319.791	518.873	479.859	434.447	16.878	34.919	19.718	336.193	341.053	417.812	240.852	34.638	14.661	17.112	179.763	206.311	0.376	1.237	104.412	43.043	139.441	70.993	48.989	316.826	175.324	77.621	18.805	32.36	43.542	17.543	18.403	53.748	42.12	8.472	14.052	16.191	5.419	8.974	106.273	194.268	201.003	315.249	similar to Senescence-associated protein DH
Sobic.001G064900	0.85857	27.995	52.04	42.416	9.554	45.096	30.809	151.317	56.812	48.782	2.823	4.651	1.974	140.142	131.471	82.386	32.718	8.628	2.043	2.611	37.966	67.921	1.535	2.856	23.731	13.186	23.02	16.659	17.417	37.423	51.581	13.481	3.707	4.738	5.069	4.113	3.369	14.484	11.184	2.636	1.867	4.554	2.445	2.49	9.374	17.139	30.109	35.913	similar to SNARE protein
Sobic.001G074200	0.858013	22.433	31.931	28.473	22.213	28.308	19.751	104.152	30.691	63.719	7.885	8.156	7.316	38.868	23.089	43.534	58.415	19.122	7.185	7.386	17.284	10.885	4.16	4.302	13.994	12.617	15.532	13.247	10.331	16.838	23.886	11.722	11.355	14.494	15.7	11.027	10.333	24.476	15.921	4.673	4.192	5.912	5.021	6.29	17.34	21.86	22.183	30.559	similar to Wound and phytochrome signaling involved receptor like kinase
Sobic.001G051600	0.851445	17.079	58.129	88.246	30.264	132.819	83.685	435.904	127.45	258.158	4.629	8.9	12.688	196.971	204.915	147.4	218.348	40.995	22.79	7.646	125.514	165.066	0.588	0.982	57.306	28.816	57.186	20.286	19.165	162.524	65.055	13.89	13.844	11.536	13.049	10.238	11.475	3.456	10.754	15.974	4.115	18.985	8.964	16.723	25.286	55.761	71.066	182.664	BCS1 AAA-TYPE ATPASE
Sobic.001G381800	0.850879	12.701	13.551	13.279	6.445	13.981	22.953	90.64	16.993	48.869	4.121	2.783	1.34	25.767	22.286	31.965	51.574	7.086	1.46	1.886	16.662	25.404	0.824	2.335	10.613	3.856	9.844	4.08	3.94	46.134	13.956	7.032	5.024	3.413	9.295	4.473	4.857	5.464	3.56	3.253	2.913	8.401	3.528	4.397	2.908	9.96	11.231	17.733	zinc-ribbon domain (zinc_ribbon_12)
Sobic.004G084100	0.849942	6.674	20.8	14.696	48.738	10.496	7.788	123.657	39.348	73.793	3.958	9.542	7.092	52.088	82.655	17.652	36.203	6.587	12.295	13.48	9.023	7.768	0.987	1.799	11.727	7.983	10.381	6.822	4.618	34.508	16.235	4.558	3.746	6.857	6.079	3.244	3.611	5.257	2.49	2.357	1.34	2.763	1.835	2.243	5.267	5.071	7.02	13.841	Os02g0201300 protein
Sobic.006G218700	0.846364	5.435	15.651	33.812	56.046	25.939	41.757	113.529	81.248	79.331	12.844	24.874	18.163	94.672	74.842	88.172	49.177	28.692	11.886	13.308	24.83	37.891	5.675	3.604	44.462	22.46	49.664	28.522	27.547	140.954	99.395	30.146	20.85	21.308	32.613	20.334	18.251	43.865	24.639	12.018	12.075	29.163	9.979	11.15	12.949	41.208	16.39	43.527	Non-specific serine/threonine protein kinase
Sobic.009G100500	0.845795	42.734	50.393	44.933	14.905	26.539	15.29	91.357	26.161	18.918	3.185	4.733	3.858	63.219	98.573	33.589	19.159	7.162	3.668	4.417	12.698	15.514	1.781	2.232	19.527	16.523	20.502	15.871	12.037	26.932	34.002	10.473	3.862	5.658	5.013	4.27	4.277	12.038	16.57	1.203	1.586	1.401	1.199	1.572	16.214	22.479	11.481	19.214	WRKY transcription factor 33
Sobic.001G314700	0.84494	1.145	4.531	4.715	3.604	14.526	24.428	44.327	7.5	65.14	0.603	0.444	1.304	7.946	12.132	26.483	24.129	7.328	1.639	0.517	3.97	2.112	0.245	0.469	4.565	1.47	8.385	7.484	3.335	34.843	9.786	10.486	5.799	4.283	7.672	4.942	7.803	2.877	3.622	1.523	0.763	4.042	1.169	1.376	2.602	6.36	9.842	34.714	uncharacterized protein
Sobic.009G138200	0.842612	29.558	52.289	84.36	45.524	64.794	58.425	116.577	81.555	175.601	4.375	7.397	8.249	45.628	34.204	92.122	133.111	45.005	11.206	10.368	34.057	49.103	2.527	4.666	24.526	14.205	18.763	13.865	10.555	49.075	28.817	13.467	19.923	17.428	29.265	16.392	14.768	7.417	12.171	10.813	6.27	22.071	11.17	11.246	25.099	55.2	44.178	74.633	protein tyr kinase
Sobic.006G086500	0.838627	37.648	57.577	69.897	44.256	84.468	88.489	99.315	110.017	88.94	30.24	45.925	43.1	65.669	60.196	63.942	113.202	38.558	35.972	40.59	71.973	46.257	19.418	16.171	33.734	24.609	29.87	34.596	24.438	55.397	49.837	29.754	24.502	26.991	30.762	20.385	20.062	33.421	10.454	21.529	24.798	27.263	15.625	19.506	42.817	65.035	84.052	81.441	MITOGEN-ACTIVATED KINASE KINASE KINASE
Sobic.010G228000	0.837375	5.52	31.584	43.697	14.29	28.443	23.268	485.367	51.186	198.99	2.266	4.418	3.221	38.549	28.425	41.833	182.25	11.591	3.051	4.057	15.861	14.898	4.045	3.293	36.866	24.424	44.809	16.962	18.765	180.714	56.937	19.126	13.664	19.943	16.964	13.062	12.426	2.239	6.85	2.971	3.55	7.448	2.859	2.997	12.464	55.795	13.947	24.969	Receptor protein kinase PERK-like
Sobic.003G193800	0.832653	2.852	12.034	27.824	142.535	10.377	22.502	265.145	82.215	82.424	6.468	43.5	27.734	83.577	68.299	77.958	118.387	20.266	44.009	67.011	13.937	18.783	0.164	0.082	29.426	12.002	34.326	15.23	15.623	79.964	48.904	11.478	5.65	9.094	5.782	6.181	5.988	29.295	17.701	4.028	2.982	4.859	5.098	6.782	6.673	17.291	5.359	38.764	calmodulin-binding protein
Sobic.009G247300	0.832013	14.804	82.087	104.004	3.677	17.92	17.895	135.558	21.541	34.762	3.652	1.527	3.154	56.767	99.872	17.61	40.2	2.824	1.711	0.87	24.254	21.991	0.065	0.017	13.93	24.641	13.217	4.79	2.165	39.315	5.754	4.647	1.163	2.431	2.748	0.966	0.881	18.408	5.524	1.123	1.122	2.531	0.906	1.208	39.055	17.747	5.396	11.2	WRKY TRANSCRIPTION FACTOR 48-RELATED
Sobic.003G352400	0.831074	15.099	41.276	65.035	57.086	50.484	44.201	281.131	84.394	156.009	7.274	13.057	13.28	200.254	107.726	114.918	111.777	48.255	13.906	15.082	24.181	32.636	0.943	0.775	54.163	34.562	71.382	35.925	32.605	124.276	107.835	36.178	26.685	29.036	32.774	26.853	26.809	3.869	17.36	16.879	5.74	23.38	15.248	21.27	11.327	48.608	29.487	45.075	EXTENDED SYNAPTOTAGMIN-RELATED
Sobic.001G410100	0.830998	83.118	311.466	359.741	128.5	313.717	142.34	638.566	245.734	257.23	17.71	47.418	43.266	222.253	423.018	227.712	291.418	68.65	54.026	58.865	87.631	64.126	0.745	1.307	84.43	92.125	101.434	52.715	46.959	293.684	162.889	46.088	23.913	33.617	35.157	25.38	22.127	28.736	21.031	18.449	17.061	29.388	14.576	19.348	107.643	190.46	162.732	192.147	MITOGEN-ACTIVATED PROTEIN KINASE 3
Sobic.005G046100	0.830829	22.071	18.62	17.438	19.408	41.736	22.164	68.845	33.188	40.68	16.772	16.807	17.443	51.324	51.711	23.184	25.735	16.408	8.114	7.369	25.645	24.748	10.975	12.837	19.224	13.808	15.499	17.443	11.954	13.72	18.671	13.487	14.645	13.216	18.838	13.504	15.469	36.141	10.722	12.794	11.803	13.859	11.043	13.068	15.346	19.583	39.651	30.951	BZIP transcriptional activator RSG-related
Sobic.002G195900	0.828909	2.039	19.953	30.606	3.357	63.517	39.929	62.035	70.864	44.592	6.14	4.789	8.528	32.804	103.827	30.65	44.4	17.921	2.953	2.263	27.268	28.665	0.031	0.226	6.534	3.178	7.016	10.651	3.403	23.039	18.382	12.546	4.701	5.151	5.2	2.723	3.02	390.634	9.643	5.379	3.414	9.222	4.22	4.776	4.46	7.49	45.938	31.219	uncharacterized protein
Sobic.006G225600	0.828234	45.227	65.09	74.17	66.694	76.122	85.577	127.084	68.417	190.854	24.931	29.263	24.984	67.662	52.983	102.915	149.621	79.024	27.74	26.147	51.69	60.286	25.777	32.728	57.197	42.167	48.039	46.08	35.401	83.671	61.405	50.023	61.653	56.053	72.805	51.852	47.774	44.266	36.315	40.441	28.566	70.568	41.082	40.363	52.66	73.837	70.173	89.86	PROTEIN PHOSPHATASE 2C
Sobic.004G157700	0.827747	1.645	10.256	19.874	7.65	9.279	10.266	16.967	16.376	30.861	2.031	2.219	2.527	5.038	8.019	13.044	20.286	5.909	2.406	2.12	6.172	4.164	1.139	0.596	11.595	6.817	17.501	12.763	10.11	40.13	35.705	10.786	6.92	12.496	9.334	6.947	6.492	2.005	4.454	1.42	2.537	2.653	1.471	1.646	3.253	18.034	5.112	9.885	Hydroxyproline-rich glycoprotein-like
Sobic.004G299300	0.826952	0.698	2.1	3.295	6.524	7.005	10.605	10.437	5.246	18.177	2.102	3.216	1.651	7.295	3.313	10.793	7.256	4.125	1.598	2.86	5.836	6.35	1.252	0.892	4.283	1.981	3.026	5.077	3.047	6.42	7.428	3.816	4.969	6.561	6.436	4.852	4.038	9.614	6.766	2.378	2.198	3.303	1.912	2.343	2.081	4.516	6.46	8.944	Serine/threonine protein kinase
Sobic.003G358100	0.825529	3.31	14.435	34.079	13.531	62.372	93.478	21.457	24.977	60.282	8.116	16.299	19.407	47.705	15.332	55.837	16.469	16.949	12.882	17.293	29.393	26.214	0.699	0.496	10.588	7.678	15.301	16.027	15.551	19.161	14.3	14.828	14.429	21.138	14.014	14.328	14.222	6.176	3.876	8.77	6.043	11.136	8.249	7.828	12.469	13.763	65.933	63.04	GDP-fucose protein O-fucosyltransferase (O-FucT)
Sobic.001G180900	0.825067	10.081	20.644	27.265	61.122	52.982	82.077	71.14	47.724	217.67	13.165	16.461	18.364	59.662	38.739	139.662	117.418	68.907	22.846	20.85	51.897	51.651	5.311	5.534	33.027	20.113	34.221	52.199	28.671	135.929	64.776	55.914	62.782	61.496	114.342	52.68	45.855	110.746	43.678	26.116	19.148	68.918	23.373	23.549	12.922	32.006	47.314	87.134	Secretory carrier-associated membrane protein 4
Sobic.004G275200	0.823017	26.777	31.348	57.277	22.333	73.087	42.737	61.634	47.194	59.43	13.038	13.996	13.848	37.65	71.148	30.922	27.563	16.977	8.676	8.495	24.826	17.223	3.803	3.449	10.939	4.76	14.096	18.564	9.547	46.841	31.612	19.78	8.428	16.013	21.889	5.817	7.847	54.483	16.314	4.228	9.694	14.909	2.761	4.49	43.865	41.845	46.649	30.245	PLATZ transcription factor
Sobic.007G169200	0.822703	32.228	44.881	42.897	6.881	62.778	55.47	191.234	50.144	111.1	9.91	6.47	5.981	113.692	75.644	81.291	67.567	7.047	5.08	5.757	81.569	73.06	9.364	5.69	31.514	18.075	41.096	15.191	19.712	79.763	35.747	17.925	9.399	12.339	9.019	9.891	10.186	42.507	24.005	4.359	5.896	5.04	4.195	4.902	13.035	22.416	44.839	48.984	CALPAIN
Sobic.003G019200	0.821879	7.68	18.38	44.316	10.475	31.351	100.47	198.77	34.046	187.824	1.895	2.988	1.099	195.583	345.973	132.883	53.038	8.284	1.22	1.974	21.586	36.307	0.358	0.732	26.01	29.128	36.095	15.82	11.833	121.114	43.848	21.288	8.036	12.021	10.508	7.435	8.008	125.807	81.906	3.605	2.358	8.24	1.917	2.751	4.277	15.443	13.894	78.757	uncharacterized protein
Sobic.004G187800	0.820789	3.726	3	2.422	3.091	6.927	2.624	17.495	14.933	7.046	0.22	0.804	0.613	16.567	11.908	6.821	5.26	1.143	1.074	1.311	2.945	3.75	0.033	0.303	1.757	0.343	1.276	1.667	1.081	2.361	3.742	1.262	0.649	0.741	1.366	0.598	0.596	1.829	0.812	0.327	0.156	0.839	0.288	0.54	0.555	0.886	4.353	6.324	Zinc finger (C3HC4-type RING finger)-like protein
Sobic.007G226300	0.819484	32.854	20.922	28.176	16.942	30.522	28.704	59.71	51.011	80.69	4.026	3.61	5.648	64.864	21.296	68.907	84.468	22.115	8.463	7.123	33.311	28.893	15.894	14.12	19.521	11.95	20.332	7.799	6.679	55.874	19.251	9.229	9.912	10.678	12.573	7.4	6.733	16.048	7.597	6.091	3.933	10.123	6.611	6.358	11.318	25.09	26.358	39.031	uncharacterized protein
Sobic.006G113800	0.819087	1.128	12.109	24.448	36.834	44.005	46.937	412.033	39.974	290.165	4.156	2.849	2.523	98.179	176.495	174.38	189.028	41.276	6.673	2.456	39.389	72.027	0.2	0.247	32.462	16.328	22.921	7.584	6.433	66.353	31.923	7.126	3.567	2.411	5.822	2.597	2.509	12.611	1.881	7.035	3.081	13.491	6.234	7.333	3.538	42.294	28.636	86.803	COPPER TRANSPORT PROTEIN ATOX1-RELATED
Sobic.003G158600	0.818803	7.899	46.441	170.633	11.7	500.454	146.685	1291.76	634.865	3317.47	5.074	10.548	8.442	606.418	308.632	472.535	2001.08	178.747	30.975	6.281	341.573	388.566	0.088	0.403	84.178	30.652	101.96	18.175	17.043	995.689	65.368	72.12	22.829	18.274	31.182	14.734	13.503	8.366	21.159	14.306	7.029	40.804	8.823	10.972	22.785	30.072	356.152	228.802	ABA/WDS induced protein
Sobic.010G166500	0.816915	42.228	108.325	112.92	40.784	30.348	14.521	254.58	87.523	105.283	15.822	35.029	28.742	71.838	95.124	32.114	146.164	47.42	17.826	18.123	35.51	39.109	1.718	1.136	63.304	63.138	85.021	34.882	25.423	200.585	108.037	55.349	17.232	19.857	28.739	15.931	14.54	28.35	103.443	9.113	9.564	13.442	10.638	11.731	47.154	88.918	25.289	21.508	AMINO ACID TRANSPORTER
Sobic.003G413500	0.816573	22.828	46.627	43.765	120.256	43.957	37.787	206.081	101.139	136.097	18.352	28.347	35.181	165.59	115.277	64.062	90.121	40.32	60.623	56.185	32.467	28.523	3.913	4.974	17.201	18.599	18.856	25.364	13.89	62.718	32.518	24.979	14.289	15.268	19.429	10.449	11.603	52.26	50.065	12.604	12.518	17.675	10.58	12.054	18.036	17.615	37.667	32.873	uncharacterized protein
Sobic.006G159800	0.815146	0.312	1.047	3.584	1.978	2.441	2.346	10.082	1.88	5.796	0.508	0.875	0.727	6.747	11.323	3.667	2.394	1.214	0.746	0.665	2.062	3.825	0.045	0.084	2.713	1.173	2.461	1.622	0.787	4.897	2.036	1.466	1.415	1.372	2.584	1.161	1.343	4.141	3.202	0.841	0.436	1.441	0.725	1.184	1.38	2.6	1.112	2.572	KDEL LYS-ASP-GLU-LEU CONTAINING - RELATED
Sobic.006G197800	0.814323	32.663	37.643	33.444	21.752	113.267	84.819	103.423	61.791	65.197	8.843	17.736	15.679	150.464	163.563	106.036	35.001	27.878	14.877	18.792	65.127	56.27	14.195	15.119	25.75	16.457	24.039	34.284	16.684	34.221	36.011	32.541	19.467	28.142	32.29	18.133	19.369	98.766	24.265	9.135	15.469	15.843	8.214	10.181	29.268	37.102	86.182	91.746	PLATZ transcription factor
Sobic.010G174500	0.813695	23.453	62.126	55.943	46.881	40.74	30.831	149.911	86.378	101.809	13.33	22.67	17.509	40.257	63.534	43.647	183.618	49.878	14.263	18.21	28.543	20.408	4.944	3.63	24.568	21.195	26.211	17.554	13.303	58.156	47.238	19.386	24.086	16.945	24.891	17.155	17.541	11.293	14.506	21.945	9.747	17.643	20.372	22.594	36.102	67.92	33.48	39.107	S-receptor kinase-like
Sobic.004G014000	0.812562	3.95	7.032	5.706	10.758	6.881	4.639	21.025	15.111	25.904	2.818	5.96	4.729	5.704	5.541	5.774	23.814	6.199	3.918	4	4.918	3.069	2.034	2.665	5.873	5.152	5.497	5.162	4.315	13.361	11.276	4.402	4.965	5.148	4.978	4.72	4.706	6.654	4.191	3.619	2.95	3.175	3.403	3.923	1.72	3.673	4.99	6.514	Non-specific protein-tyrosine kinase
Sobic.010G009400	0.812268	29.726	28.52	30.017	25.77	32.996	29.099	64.845	63.986	52.201	19.711	21.417	21.325	55.247	66.022	42.084	41.302	26.524	10.219	9.415	31.524	29.606	20.189	13.901	28.213	22.507	30.705	19.785	17.612	33.216	36.949	19.349	26.512	31.385	32.772	24.445	22.114	16.727	21.196	14.553	20.691	22.769	16.69	15.662	17.581	23.978	26.414	34.831	GTP-BINDING PROTEIN ALPHA SUBUNIT
Sobic.003G266900	0.810876	6.36	17.595	30.571	3.547	52.96	22.678	53.986	11.449	39.972	1.785	1.271	1.548	41.029	23.981	25.722	24.248	2.666	1.683	1.166	13.264	10.192	2.941	3.383	5.892	4.77	7.292	3.521	2.931	22.757	3.801	8.249	3.661	4.678	5.762	2.94	3.695	5.8	8.266	2.356	2.683	3.802	2.28	2.076	7.916	6.542	33.329	18.622	CORE-2/I-BRANCHING BETA-1,6-N-ACETYLGLUCOSAMINYLTRANSFERASE
Sobic.002G140300	0.810688	26.023	95.902	147.722	23.126	86.334	36.481	190.599	120.749	105.775	1.819	4.26	3.256	59.739	42.835	51.273	72.494	9.048	2.876	5.649	18.575	22.912	0.155	0.449	41.776	26.382	59.723	24.67	19.085	219.819	132.288	29.412	10.431	9.77	11.886	8.955	10.032	42.495	119.196	4.017	1.023	3.693	2.869	5.116	34.37	55.749	58.155	33.888	Plastocyanin-like domain (Cu_bind_like)
Sobic.010G230500	0.810109	11.655	13.201	17.747	16.319	17.141	14.986	29.156	14.65	21.218	6.274	7.684	8.307	15.894	14.016	11.15	17.321	10.189	11.045	9.636	11.232	10.296	6.958	7.106	8.785	8.692	9.622	7.877	6.732	18.536	12.304	8.878	7.848	10.1	9.948	7.587	7.474	18.321	16.078	6.792	5.879	7.567	6.07	6.554	9.626	13.699	14.767	14.411	similar to Os06g0679700 protein
Sobic.001G192800	0.809801	2.279	9.745	7.219	7.915	9.049	1.553	63.918	14.202	15.831	1.198	2.125	3.529	70.548	51.117	13.089	7.71	3.945	6.118	3.778	10.925	15.228	0.345	0.637	8.535	4.622	8.022	3.929	4.318	8.208	8.587	3.771	1.651	2.376	2.636	1.507	2.338	7.775	3.519	1.212	0.526	0.507	1.203	1.597	1.779	4.903	3.848	3.749	BCS1 AAA-TYPE ATPASE
Sobic.001G118900	0.769543	4.39	5.987	9.963	4.374	5.326	6.011	82.668	113.579	48.844	1.008	3.533	5.142	21.232	35.958	10.493	39.065	14.977	11.184	3.74	12.403	13.898	0.255	0.856	2.574	0.806	3.956	5.265	2.065	18.102	9.841	4.105	1.571	1.111	2.7	1.294	1.368	3.99	2.46	6.581	2.056	4.296	3.016	4.98	1.841	1.087	5.333	6.248	DUF292
Sobic.004G058000	0.751713	0.316	1.321	2.996	0.777	5.415	2.429	5.505	1.692	5.483	0.567	0.346	0.409	5.823	5.61	7.508	5.549	2.354	0.579	0.188	1.527	2.192	0.021	0.149	5.898	2.526	4.973	4.727	2.615	11.114	8.215	3.231	2.752	1.84	2.531	2.708	2.822	1.645	2.632	1.119	0.32	1.085	0.924	1.325	1.003	3.492	3.155	5.36	uncharacterized protein OSJNBa0073A21.9
Sobic.004G092000	0.733198	405.063	842.714	1084.52	1730.28	1281.9	1442.98	2495.8	1380.94	3213.32	167.097	293.86	309.37	1935.15	1806.85	3151.11	3050.81	810.376	501.54	255.953	1131.54	984.137	67.502	81.626	1059.99	422.676	754.813	723.341	521.665	1234.61	758.805	801.109	750.529	560.407	807.537	753.565	610.142	22.728	109.2	465.831	183.919	777.745	441.153	524.709	384.85	803.736	894.703	1929.04	uncharacterized protein P0566A10.17
Sobic.003G367300	0.727068	3.561	20.986	49.227	75.122	128.763	268.389	185.932	103.92	329.549	12.398	24.044	22.983	118.325	97.165	368.271	151.961	77.972	25.438	27.889	35.584	21.772	3.758	1.256	89.392	41.835	81.076	106.554	67.06	251.757	149.42	133.556	165.813	162.983	281.914	152.788	141.236	39.629	35.358	41.798	27.909	98.532	30.3	33.504	13.376	30.531	100.129	274.214	Actin-1
Sobic.003G341100	0.726824	4.301	12.516	17.021	14.972	6.609	3.978	70.378	11.384	12.181	0.314	0.51	0.512	38.792	43.176	27.324	7.446	3.48	0.74	1.258	1.22	1.927	0.011	0.049	12.395	3.601	13.475	4.832	4.916	31.074	23.829	2.058	1.503	1.129	2.18	1.54	1.113	1.297	5.476	0.38	0.208	0.657	0.466	0.398	2.065	18.367	1.235	11.015	WRKY TRANSCRIPTION FACTOR 1-RELATED
Sobic.010G083600	0.717262	1.079	1.913	1.548	1.95	1.926	0.744	27.231	3.692	4.246	0.169	0.269	0.377	9.914	8.868	2.774	3.788	0.845	0.649	0.495	0.974	1.338	0.02	0.095	1.144	0.495	1.272	1.051	0.903	3.731	4.349	0.912	0.201	0.282	0.36	0.169	0.216	2.185	0.915	0.178	0.057	0.121	0.157	0.158	0.499	1.472	1.086	1.259	DUF1645

## Sheet: Table S6
Table S6. Sobic.001G286700 (HDG5) coexpressed genes.
	Coexpression	growing internode upper.floral initiation	growing internode.floral initiation	internode mature.floral initiation	leaf blade.juvenile	leaf flag 1 internode.anthesis	leaf flag 1 internode.grain maturity	leaf lower growing.anthesis	leaf lower growing.floral initiation	leaf lower growing.grain maturity	leaf lower whorl.vegetative	leaf lower.juvenile	leaf middle whorl.vegetative	leaf sheath growing.anthesis	leaf sheath growing.floral initiation	leaf sheath growing.grain maturity	leaf upper growing.anthesis	leaf upper growing.floral initiation	leaf upper whorl.vegetative	leaf upper.juvenile	panicle lower.anthesis	panicle upper.anthesis	panicle.floral initiation	peduncle.floral initiation	root bottom.anthesis	root bottom.floral initiation	root bottom.grain maturity	root bottom.juvenile	root bottom.vegetative	root middle.floral initiation	root top.juvenile	root top.vegetative	root.ammonium	root.control fertilized	root.control water	root.nitrate	root.urea	seed dry.grain maturity	seed imbibed.grain maturity	shoot.ammonium	shoot.control fertilized	shoot.control water	shoot.nitrate	shoot.urea	stem 1cm.vegetative	stem 2mm.juvenile	stem mid internode.anthesis	stem mid internode.grain maturity	defline
Sobic.001G286700	1	2.456	1.183	0.802	0.222	0.39	1.385	2.66	0.32	2.172	0.373	0.392	0.085	0.864	0.176	1.208	3.408	0.348	0.108	0.066	6.501	7.709	22.931	2.764	0	0.004	0	0.004	0.008	0.021	0	0.004	0.013	0.009	0.01	0.007	0.01	1.516	1.695	6.394	5.971	6.267	6.414	7.041	4.094	8.071	1.161	0.539	homeobox-leucine zipper protein ROC3/HDG5
Sobic.007G032100	0.781549	1.738	0.999	0.707	3.648	0.751	1.319	3.869	2.276	3.168	8.697	2.262	1.665	5.912	1.113	5.676	2.821	2.602	2.358	0.887	9.845	20.237	26.162	2.685	0.022	0.023	0.004	0.019	0.066	0.126	0.029	0.16	0.036	0.049	0.043	0.046	0.066	2.195	6.915	14.29	10.556	11.397	13.499	15.051	3.668	7.282	0.834	0.864	HOMEOBOX-LEUCINE ZIPPER PROTEIN MERISTEM L1-RELATED
Sobic.006G223300	0.742809	1.101	0.809	1.328	32.896	1.133	2.778	13.3	11.376	12.098	11.301	13.613	9.316	12.122	5.767	15.356	17.091	13.258	11.751	10.049	19.029	30.34	23.002	3.635	0.039	0.023	0.089	0.051	0.01	0.054	0.035	0.054	0.046	0.077	0.107	0.054	0.018	6.745	17.946	27.828	18.988	37.696	21.927	25.027	4.494	8.732	1.642	2.234	HOMEOBOX-LEUCINE ZIPPER PROTEIN HDG2
Sobic.001G482300	0.741958	1.542	2.776	2.549	21.816	0.912	0.949	8.041	12.828	2.796	43.188	49.224	13.559	17.854	18.978	3.595	2.654	3.26	8.712	17.793	20.068	25.886	6.384	1.31	0.073	0.054	0.03	0.033	0.038	0.095	0.035	0.052	0.066	0.024	0.045	0.024	0.025	1.549	34.933	30.099	29.927	22.083	27.048	35.764	6.049	6.994	1.179	0.749	3-KETOACYL-COA SYNTHASE 10
Sobic.003G287000	0.733169	2.239	4.739	23.18	6.249	7.399	3.956	52.226	65.168	42.885	45.496	123.52	56.824	165.834	88.761	71.945	24.216	24.178	17.895	4.634	38.178	63.683	6.96	1.387	0.04	0.105	0.02	0.061	0.045	0.017	0.052	0.042	0.036	0.122	0.169	0.13	0.089	13.953	27.26	52.099	58.346	79.407	48.696	73.086	5.446	12.983	5.093	9.668	BURP domain (BURP)
Sobic.001G474300	0.724712	0.122	0.313	0.25	0.687	0.239	0.182	0.421	0.787	0.162	8.543	4.505	0.67	4.071	4.977	1.056	0.098	0.282	0.42	0.824	1.884	3.762	1.565	0.175	0	0.034	0	0.009	0	0	0	0	0.017	0.025	0	0.01	0	1.578	2.543	3.893	4.735	3.146	4.242	4.118	0.545	0.634	0.215	0.058	CURLY FLAG LEAF 1-like
Sobic.007G132000	0.722249	0.297	0.158	0.085	5.891	0.095	0.188	1.311	1.091	0.391	1.942	3.072	4.062	1.978	1.56	0.969	0.61	3.627	5.488	4.397	0.865	1.136	0.197	0.419	0	0	0.008	0.009	0.006	0.003	0.009	0.012	0.031	0.03	0.024	0.014	0.023	0.134	0.377	2.064	1.309	1.558	2.443	2.673	0.248	0.328	0.156	0.227	HOMEOBOX-LEUCINE ZIPPER PROTEIN HDG2
Sobic.007G065300	0.708777	2.103	1.398	1.33	17.283	1.557	2.336	6.181	5.845	3.843	21.447	17.988	15.587	5.632	3.679	6.184	6.627	9.73	16.54	11.374	25.793	42.595	41.338	7.931	0.013	0.01	0.008	0.005	0.005	0.005	0.012	0.012	0	0.033	0.018	0.004	0	4.124	17.803	42.109	26.041	35.661	39.543	39.462	7.003	12.186	2.136	1.182
Sobic.005G141000	0.699368	0.156	0.364	0.376	0.083	0.223	0.168	0.093	0.346	0.033	9.545	4.689	0.952	0.167	0.981	0.074	0.036	0	0.085	0.427	0.829	1.905	0.017	0.019	0	0	0	0	0	0	0	0.01	0	0	0	0	0	0	0.049	12.304	7.11	18.533	12.469	12.04	0.318	1.295	0.669	0.096	DUF247
Sobic.010G212600	0.699063	0.58	0.772	1.596	0.225	0.066	0.289	0.567	0.991	0.031	0.231	2.177	0.505	0.058	0.251	0.056	0.238	0.253	0.407	0.145	1.827	0.665	1.561	0.209	0	0.004	0.003	0.007	0.008	0.004	0.003	0.023	0.013	0.004	0.055	0.007	0.01	0.183	9.326	0.44	0.421	0.43	0.471	0.639	2.209	3.677	0.212	0.054	STEROL DESATURASE
Sobic.007G192200	0.697871	2.539	2.492	4.238	20.105	5.068	4.12	41.094	20.119	19.197	23.807	29.086	15.741	67.354	33.809	22.368	14.813	11.072	14.843	10.89	39.686	83.625	11.228	2.704	0.066	0.079	0.119	0.104	0.102	0.106	0.126	0.124	0.061	0.051	0.06	0.106	0.084	83.009	46.258	23.384	18.255	21.135	22.238	22.49	3.172	9.201	4.535	4.247	Lipid transfer protein-like
Sobic.004G064000	0.678511	1.905	0.215	5.364	18.008	5.473	2.163	7.245	13.433	4.116	14.175	9.246	13.411	46.594	20.122	14.278	5.309	7.104	7.135	4.485	33.139	62.161	16.189	9.074	0.132	0.144	0.12	0.013	0.077	0.056	0.033	0.052	0.045	0.046	0.058	0.015	0.015	2.876	36.779	14.826	18.807	12.921	13.85	16.652	3.73	4.037	4.699	5.232	STEROL DESATURASE
Sobic.001G050300	0.676943	3.319	54.231	8.149	2.466	1.05	1.99	12.245	6.017	4.123	33.507	12.592	8.833	51.065	33.086	22.492	4.163	2.676	3.055	0.933	42.364	50.921	0.029	0.036	0	0.019	0	0.025	0.01	0.011	0	0.03	0.009	0.01	0.026	0	0.022	3.321	7.529	8.683	4.491	11.343	8.76	8.417	5.004	5.002	1.377	1.238	lipid transfer (LTP_2)
Sobic.010G078700	0.673009	0.837	0.418	0.107	0.022	0.085	0.14	0.515	0.193	0.075	2.669	0.785	0.066	1.854	1.032	0.346	0.089	0.03	0.017	0.055	1.82	1.858	4.81	0.699	0.009	0.038	0.019	0.005	0.029	0.032	0	0.024	0.021	0.064	0	0.004	0.031	0.048	0.81	3.661	3.599	2.985	3.422	3.851	0.82	1.015	0.206	0.045	HOMEOBOX-LEUCINE ZIPPER PROTEIN HDG12
Sobic.002G270900	0.672391	4.3	5.343	2.815	4.333	2.402	0.795	10.036	3.183	5.904	12.694	3.644	2.743	11.071	10.041	3.576	5.041	1.973	3.192	2.762	10.204	16.445	6.483	1.604	1.311	0.95	0.738	0.141	0.158	0.279	0.219	0.194	0.234	0.201	0.526	0.242	0.174	1.812	7.401	9.969	10.553	8.616	8.608	9.429	2.288	4.436	2.249	0.692	HOMEOBOX-LEUCINE ZIPPER PROTEIN HDG7
Sobic.008G171100	0.668512	0.282	3.211	3.651	0.167	1.425	0.413	4.313	6.704	1.419	54.002	5.283	3.639	3.453	5.019	2.251	1.132	1.994	1.635	0.435	3.842	20.25	0.014	0.011	0	0.009	0	0	0	0.047	0	0.107	0.053	0.011	0.032	0.048	0.012	0.053	1.41	35.126	47.948	32.48	27.591	29.839	1.304	3.685	2.491	0.276	GDSL-motif lipase/hydrolase-like
Sobic.010G124600	0.65956	0.025	0	0.058	0.009	0.163	0.062	0.011	0.171	0.136	0.309	0.14	0.101	0.264	0.347	0.099	0.023	0.027	0.009	0.006	2.714	1.192	0.696	0.157	0	0	0.014	0.008	0	0.019	0.009	0	0.008	0	0	0.016	0.009	0.026	0.276	0.622	0.542	0.525	0.521	0.588	0.097	0.2	0.099	0.037	17beta-estradiol 17-dehydrogenase
Sobic.002G260600	0.64386	7.06	5.077	1.553	0.179	4.753	5.593	0.459	3.149	0.296	18.88	8.595	0.82	5.418	3.466	0.932	0.021	1.045	0.19	0.161	7.64	3.704	16.737	11.013	0	0.036	0.01	0.022	0.08	0.027	0.013	0.04	0.02	0.043	0.091	0.023	0.096	1.282	7.872	27.238	24.412	26.591	26.724	25.08	4.459	12.957	12.926	0.989	STEROL REGULATORY ELEMENT-BINDING PROTEIN
Sobic.002G122000	0.643361	3.491	7.072	9.006	20.24	3.914	2.547	6.108	4.715	1.44	34.276	44.321	8.513	16.546	10.497	2.224	1.572	1.36	9.111	11.61	37.453	93.025	4.446	1.824	0.111	0.066	0.022	0.022	0.026	0.026	0.017	0.013	0.034	0.013	0.118	0.035	0	10.767	79.669	15.322	26.055	12.155	13.164	20.337	18.796	23.971	3.483	1.651	glycin-rich protein
Sobic.004G280500	0.643336	0.316	0.509	0.288	0.842	0.804	0.393	2.684	1.477	1.322	0.425	0.493	0.169	1.37	0.778	0.533	1.551	0.192	0.115	0.344	1.279	0.503	0.309	0.225	0.022	0.35	0.009	0.017	0.01	0.054	0	0.012	0.018	0.043	0	0.009	0.025	0	0.407	0.489	0.701	0.478	0.416	0.421	0.19	0.126	0.739	0.448	RAV-like B3 domain DNA binding protein-like
Sobic.008G131200	0.641433	0.17	0.29	1.655	26.508	1.472	1.163	17.911	14.323	8.289	37.06	86.703	34.087	12.091	5.558	6.068	7.537	7.298	22.173	29.803	25.363	50.213	1.529	0.185	0.13	0.225	0.075	0.077	0.106	0.148	0.076	0.132	0.075	0.128	0.091	0.122	0.107	0.52	29.745	25.694	23.728	20.562	23.663	28.736	1.534	3.255	1.39	1.735	DUF538
Sobic.004G336700	0.633286	3.04	1.38	1.572	0.912	3.292	4.488	4.11	1.188	3.107	7.188	3.145	2.01	22.452	19.116	9.173	1.181	0.52	0.55	0.446	22.616	20.468	31.866	15.08	1.032	0.439	0.611	0.468	0.489	0.947	0.865	0.488	0.744	0.314	0.567	0.856	0.868	2.55	5.036	8.634	6.968	10.307	9.437	9.714	4.346	9.67	3.134	3.581	BHLH/STEROL REGULATORY ELEMENT-BINDING PROTEIN
Sobic.001G434100	0.628672	0.891	1.029	1.087	1.488	0.307	0.53	1.573	0.792	1.04	3.667	0.387	0.322	5.487	8.075	1.728	0.655	0.289	0.206	0.125	4.623	6.088	5.756	1.536	0.154	0.946	0.068	0.009	0.01	0.011	0.005	0.015	0.033	0.037	0.08	0.004	0.017	2.072	8.863	5.218	5.467	3.972	4.321	5.396	1.735	1.409	0.552	0.223	NB-ARC domain containing protein
Sobic.001G265300	0.624651	0.716	0.083	0.09	0	0.157	0.321	0.011	0	0	0	0.016	0	0.033	0	0	0	0	0	0	2.752	2.231	13.678	3.305	0	0	0	0	0	0	0	0	0	0	0.031	0	0.011	0	1.679	3.35	1.444	2.992	3.411	2.946	0.813	0.903	0.225	0.394	ACYL- ACYL-CARRIER-PROTEIN DESATURASE-RELATED
Sobic.003G299700	0.621109	1.677	0.528	0.1	2.564	0.297	0.711	3.87	1.821	2.605	7.355	4.71	4.459	2.884	2.063	1.09	1.203	1.258	1.512	1.888	0.86	0.25	0.641	0.717	0.008	0.007	0	0.028	0.045	0.032	0.043	0.007	0.036	0.023	0.01	0.014	0.023	1.468	8.28	10.633	12.89	8.197	7.622	9.382	0.635	0.533	0.385	0.54	TCP family transcription factor (TCP)
Sobic.002G052000	0.619187	1.825	1.438	3.089	12.165	0.269	2.017	13.467	8.195	3.885	20.749	7.907	4.634	3.234	2.891	6.819	9.099	4.016	7.173	5.56	6.457	21.183	0.83	2.684	0.454	2.026	0.226	0.12	0.031	0.046	0	0.075	0.233	0.122	0.093	0.128	0.166	1.239	19.091	57.455	5.163	146.256	34.874	49.106	6.402	2.345	0.176	1.02	EARLY LIGHT-INDUCED PROTEIN 1, CHLOROPLASTIC-RELATED
Sobic.001G261521	0.616552	6.52	2.987	3.911	4.755	7.587	10.386	9.637	3.235	10.807	4.201	2.866	3.201	11.537	6.474	10.921	5.673	4.718	3.187	2.954	6.966	6.041	9.306	9.87	0	0.011	0.01	0.115	0.046	0.116	0.026	0.089	0.059	0.028	0.105	0.021	0.119	17.177	10.762	5.92	7.264	9.208	6.678	6.77	3.921	7.198	7.333	9.938
Sobic.006G234300	0.615343	0.353	0.2	0.27	0.823	0.639	0.509	4.392	5.509	6.243	2.566	0.972	2.309	7.188	4.952	6.68	2.773	5.603	0.983	0.417	6.343	14.01	10.762	1.447	0.482	0.258	0.284	0.237	0.262	0.386	0.263	0.223	0.361	0.28	1.024	0.57	0.669	3.388	0.438	5.491	6.378	7.717	4.832	4.768	1.185	2.646	0.661	0.376	Predicted protein
Sobic.003G149400	0.611297	1.251	1.611	0.91	0.791	0.857	0.526	3.426	3.387	0.696	15.852	8.872	4.492	4.33	3.272	0.871	1.564	1.575	1.716	1.976	9.258	17.569	7.386	1.231	0.342	0.502	0.195	0.261	0.092	2.071	0.183	0.329	0.434	0.191	0.951	0.278	0.559	0.893	1.89	13.873	12.593	11.313	11.22	14.513	2.166	4.626	0.627	0.253	similar to Putative phospholipase
Sobic.007G106300	0.60884	5.745	2.33	1.224	0.643	2.051	5.102	1.451	1.282	2.203	1.237	1.053	0.919	1.344	1.15	2.249	1.278	1.257	0.7	1.215	2.375	6.406	16.34	12.207	0.255	0.309	0.287	0.851	0.673	0.396	0.693	0.693	0.535	0.481	0.669	0.654	0.662	5.725	4.682	4.148	4.034	3.919	4.169	4.048	4.166	6.098	2.124	2.447	solute carrier family 23 (nucleobase transporter), member 1/2 (SLC23A1_2, SVCT1_2)
Sobic.007G015500	0.605478	0.023	0.116	0.256	28.532	0.225	0.29	7.926	27.402	18.563	10.023	8.206	17.551	9.872	3.196	15.733	22.313	30.469	29.668	14.394	2.432	1.009	0.013	0	0	0	0.014	0.016	0	0.009	0	0.017	0	0.02	0.012	0.016	0.011	0	0.022	12.348	10.622	11.417	11.733	12.527	0.387	0.832	0.217	0.254	No apical meristem (NAM) protein
Sobic.006G155700	0.603057	0.967	2.551	15.12	101.287	11.078	3.973	30.915	68.939	26.739	107.329	201.46	101.42	72.278	43.421	33.392	21.187	32.21	72.98	90.573	94.117	69.383	11.69	1.418	0.411	1.851	0.435	0.938	2.026	0.092	0.29	1.393	0.887	1.059	0.6	1.541	1.57	26.632	44.517	129.811	95.109	152.4	94.887	95.513	8.529	12.749	10.971	10.431	ATP-BINDING CASSETTE TRANSPORTER
Sobic.010G096300	0.598896	2.028	2.194	4.793	139.04	2.981	2.812	18.991	79.461	7.233	45.352	60.234	83.45	42.963	23.189	14.23	12.095	109.04	113.829	57.454	13.597	7.444	1.118	3.442	0.349	0.768	0.079	0.049	0.008	0.03	0.029	0.048	0.192	0.114	0.058	0.114	0.1	0.331	2.062	37.35	39.085	25.118	54.957	47.455	1.241	3.445	3.07	2.262	similar to Golden2/Myb-like transcription factor
Sobic.001G207600	0.598293	1.024	1.271	1.487	0.081	0.394	1.563	0.107	0.264	0.041	4.734	1.645	0.094	12.905	17.668	5.194	0.04	0.026	0.025	0.007	3.579	9.051	8.32	3.198	0.14	0.113	0.08	0.053	0.023	0.027	0.051	0.055	0.081	0.09	0.066	0.068	0.076	1.702	4.302	10.641	10.555	15.479	10.216	10.651	1.994	3.23	0.825	0.573	ATP-BINDING CASSETTE TRANSPORTER
Sobic.004G101200	0.594768	2.408	9.274	68.622	0.017	0.759	2.315	0.094	0.031	0.018	8.605	5.631	0.391	0.05	0.386	0.01	0	0.036	0.047	0.128	213.758	342.57	0.031	0.042	0	0.017	0	0.032	0	0	0	0.017	0.044	0.038	0.093	0	0	0	76.046	65.549	49.413	77.052	48.771	51.955	43.381	123.945	1.891	0.232	PROTODERMAL FACTOR 1
Sobic.003G229700	0.589237	0.315	0.298	0.332	1.811	0.202	0.063	0.632	11.664	0.521	9.637	7.222	7.57	1.769	2.173	0.786	0.678	1.601	4.662	1.341	0.122	0.034	0.021	0.175	0.021	0.078	0.036	0.012	0.008	0.007	0.038	0.033	0.018	0.04	0.024	0	0.049	0.054	0.548	10.312	7.41	9.633	10.518	10.145	0.505	0.267	0.184	0.186	ANCIENT UBIQUITOUS PROTEIN
Sobic.005G131900	0.584373	2.682	1.497	0.676	0.103	0.576	0.475	0.761	1.06	0.539	8.323	1.99	0.89	0.808	1.023	0.853	0.431	0.23	0.166	0.089	2.078	4.289	4.049	2.164	0.059	0.094	0.145	0.032	0.035	0.088	0.056	0.034	0.096	0.076	0.042	0.061	0.168	2.453	5.902	17.764	17.829	13.35	17.736	17.155	0.741	1.359	0.669	0.423	similar to Helix-loop-helix DNA-binding domain containing protein, expressed
Sobic.002G230000	0.583308	1.024	0.265	0.151	0	0.072	0.132	0.253	0	0.181	0	0.019	0	0.407	0.192	0.02	0.158	0	0	0	0.022	0.012	2.56	5.686	0	0	0	0	0	0	0.013	0	0	0	0	0.018	0	0.029	0.222	0.194	0.186	0.363	0.379	0.286	0.301	0.418	0.127	0.021	BHLH/STEROL REGULATORY ELEMENT-BINDING PROTEIN
Sobic.003G068750	0.583063	1.445	1.608	1.1	0.815	1.362	1.746	3.098	1.686	1.896	1.132	0.92	1.12	2.42	2.097	1.466	1.623	0.878	0.949	0.777	1.34	1.307	1.143	1.178	0.111	0.149	0.107	0.11	0.09	0.046	0.027	0.116	0.014	0.05	0.021	0.055	0.073	0.909	2.513	0.927	0.854	1.362	0.729	0.642	0.657	0.766	1.495	1.361
Sobic.010G174400	0.577605	27.673	19.186	26.102	31.905	28.484	29.681	20.082	23.148	41.979	76.361	36.907	40.011	42.26	41.005	33.243	30.761	26.739	18.611	23.887	45.126	39.149	21.129	26.982	20.373	26.585	11.314	9.589	12.073	10.463	2.784	9.861	7.132	4.497	6.63	7.114	6.088	12.721	22.725	43.742	33.645	39.55	49.623	44.887	39.24	34.375	28.401	29.707	(S)-COCLAURINE-N-METHYLTRANSFERASE-RELATED
Sobic.007G140200	0.569722	6.121	7.044	7.272	6.106	8.79	4.82	37.906	8.73	14.843	10.364	6.829	9.677	31.674	30.509	11.08	9.44	5.378	5.977	4.592	13.71	13.57	1.077	1.609	1.706	3.863	2.176	1.268	1.091	2.589	0.311	1.394	0.747	0.682	0.945	1.013	1.028	52.395	22.826	5.295	4.589	4.53	5.782	6.454	6.129	9.392	6.484	4.97	apolipoprotein D and lipocalin family protein (APOD)
Sobic.009G217400	0.568838	11.055	7.003	3.889	14.859	5.943	4.208	8.014	8.025	6.055	9.517	6.897	7.514	8.008	3.703	7.813	13.496	10.615	11.159	12.196	20.413	13.474	15.379	12.501	1.641	2.923	1.85	1.033	0.737	0.979	0.468	0.862	0.883	0.857	1.268	1.055	0.726	0.794	1.286	7.918	8.433	8.612	8.006	8.509	5.754	7.887	7.762	4.987	REGULATOR OF CHROMOSOME CONDENSATION REPEAT-CONTAINING PROTEIN
Sobic.006G247700	0.567002	0.095	0.21	0.066	0.275	0.039	0.099	0.14	0.888	0.24	2.152	0.644	0.61	0.328	0.379	0.266	0.507	0.604	0.52	0.189	1.454	0.944	11.88	0.034	0.006	0	0.005	0.005	0.025	0.013	0	0	0.029	0.02	0.024	0.011	0.023	0.009	0.031	1.593	1.946	1.685	1.693	2.153	0.505	0.97	0.112	0.02	Transcription factor, SBP-box/LIGULELESS 1
Sobic.001G135100	0.566387	14.318	11.105	11.735	35.369	14.192	17.495	47.213	33.829	40.27	43.023	31.446	46.896	45.382	25.133	29.431	61.513	53.324	36.451	30.877	44.76	27.235	15.738	14.556	5.754	7.325	3.746	1.404	1.416	2.012	1.161	1.703	1.259	0.924	1.722	1.596	1.25	8.957	0.905	27.022	22.423	26.463	36.3	30.1	13.473	13.733	15.557	14.825	similar to Magnesium transporter CorA-like family protein, putative, expressed
Sobic.010G012400	0.562913	0.197	0.072	0.014	0.012	0	0	0.175	0.973	0.01	2.669	0.272	1.118	0.043	0.174	0.018	0.138	0.405	0.042	0.018	0.119	0.096	0.017	0.075	0	0	0.009	0	0	0	0	0	0.01	0	0	0	0	0	0.059	1.288	0.492	2.076	0.674	0.888	0.86	0.115	0.019	0	GLUCOSYL/GLUCURONOSYL TRANSFERASE
Sobic.004G269900	0.562688	1.881	0.506	0.208	0.186	0.956	0.656	0.256	0.319	0.116	0.72	2.261	0.494	1.09	0.512	0.278	0.029	0.01	0.084	0.341	0.737	0.673	16.202	11.899	0.006	0.091	0	0.028	0.021	0.055	0.007	0.093	0.035	0.021	0.009	0.03	0.032	0.501	3.231	1.643	1.666	1.247	1.619	1.951	1.362	2.111	0.912	0.392	WRC (WRC) // QLQ (QLQ)
Sobic.004G249400	0.56257	0.235	0.089	0.008	5.248	0.049	0.028	1.132	1.68	0.407	3.957	67.986	5.013	0.303	0.268	0.099	0.898	3.77	3.413	15.178	0.902	2.238	1.375	0.472	0.014	0.063	0.038	0.007	0.016	0.112	0.016	0.106	0.098	0.053	0.045	0.049	0.101	0.228	0.651	3.396	3.87	3.855	3.07	5.195	0.149	0.27	0.043	0.024	(1 of 28) K15397 - 3-ketoacyl-CoA synthase (KCS)
Sobic.005G132600	0.56076	1.763	1.338	1.063	2.942	3.437	4.093	3.14	3.205	4.939	1.889	1.681	2.128	5.391	3.605	4.443	3.537	5.056	2.602	2.176	6.33	5.697	7.953	4.571	0.091	0.032	0.1	0.536	0.193	0.996	0.505	0.994	0.419	0.308	1.401	0.369	0.425	0.412	1.45	2.712	3.356	4.076	2.483	2.646	1.242	1.188	4.054	3.084	similar to Expressed protein
Sobic.008G082700	0.559959	0.374	0.608	0.243	0	0.27	0.605	0	0.08	0.089	7.208	1.482	0.099	0.071	0.117	0.063	0.022	0.024	0.048	0	2.195	8.535	13.201	4.056	0	0	0	0.022	0	0	0	0.012	0.088	0	0.03	0.022	0	0.194	3.16	8.58	5.745	6.1	9.045	9.489	1.554	2.542	0.536	0.274	similar to WW domain containing protein, expressed
Sobic.001G485100	0.559047	8.188	8.549	9.184	83.079	7.424	2.606	129.955	62.773	32.771	46.154	78.256	121.009	67.382	59.112	8.741	96.829	88.397	173.28	135.018	42.251	30.761	2.693	1.705	0.395	1.235	0.214	0.233	0.237	0.458	0.142	0.458	0.114	0.148	0.173	0.177	0.117	5.072	4.185	48.347	18.202	34.845	63.352	60.841	7.302	13.599	9.064	2.198	similar to Expressed protein
Sobic.004G326500	0.55849	1.036	1.658	0.859	10.633	0.606	0.463	14.871	7.141	3.752	24.863	19.525	23.836	7.52	7.678	3.749	9.083	7.245	13.71	14.941	2.454	2.121	1.417	1.446	0.16	0.27	0.099	0.063	0.033	0.106	0.018	0.021	0.009	0.065	0.102	0.055	0.08	0.104	1.097	12.455	13.209	6.538	16.154	11.858	1.204	0.599	0.76	0.693	PAP_fibrillin

## Sheet: Table S7
Table S7. Sobic.008G186100 (transcription factor NAI1-like/bHLH) coexpressed genes.
	Coexpression	leaf blade.juvenile	leaf flag 1 internode.anthesis	leaf flag 1 internode.grain maturity	leaf lower growing.anthesis	leaf lower growing.floral initiation	leaf lower growing.grain maturity	leaf lower whorl.vegetative	leaf lower.juvenile	leaf middle whorl.vegetative	leaf sheath growing.anthesis	leaf sheath growing.floral initiation	leaf sheath growing.grain maturity	leaf upper growing.anthesis	leaf upper growing.floral initiation	leaf upper whorl.vegetative	leaf upper.juvenile	panicle lower.anthesis	panicle upper.anthesis	panicle.floral initiation	peduncle.floral initiation	root bottom.anthesis	root bottom.floral initiation	root bottom.grain maturity	root bottom.juvenile	root bottom.vegetative	root middle.floral initiation	root top.juvenile	root top.vegetative	root.ammonium	root.control fertilized	root.control water	root.nitrate	root.urea	seed dry.grain maturity	seed imbibed.grain maturity	shoot.ammonium	shoot.control fertilized	shoot.control water	shoot.nitrate	shoot.urea	stem 1cm.vegetative	stem 2mm.juvenile	stem mid internode.anthesis	stem mid internode.grain maturity	defline
Sobic.008G186100	1	0.773	0.033	0.032	0.092	0.032	0.121	0.119	0.029	0.057	0.318	0.267	0.14	0.088	0.079	0.081	0.04	0.424	0.363	0.032	0	1.617	1.97	2.136	11.774	5.624	7.629	9.321	9.884	5.703	6.506	7.993	5.812	5.85	0.57	2.417	0.076	0.044	0.097	0.052	0.064	6.171	0.77	0.039	0.026	transcription factor NAI1-like/bHLH
Sobic.004G106300	0.937731	3.819	0.08	0.087	1.2	1.62	1.012	4.901	1.625	1.964	1.828	0.414	1.816	0.978	2.166	2.356	1.634	0.221	0.136	0.009	0	9.727	6.564	7.072	8.099	8.402	7.459	9.699	7.979	12.081	11.424	15.9	11.831	10.573	0.192	0.906	2.832	3.304	2.643	3.129	3.312	0.436	0.636	0.094	0.068	Myb-like DNA-binding domain
Sobic.010G160900	0.834836	0.956	0.049	0.098	0.474	0.435	0.43	0.446	0.235	0.276	0.398	0.208	0.547	0.344	0.556	0.37	0.329	0.06	0.029	0.005	0	5.993	4.413	4.3	4.789	4.586	3.25	4.45	4.014	4.695	5.12	4.963	4.867	4.007	0.014	0.181	0.724	0.499	0.89	0.432	0.628	0.579	1.13	0.044	0.084	Myb-like DNA-binding domain
Sobic.006G154800	0.828678	10.12	1.854	5.613	3.514	6.492	9.873	12.934	20.814	9.238	4.02	9.584	6.039	2.462	7.762	2.907	7.848	11.601	14.306	1.024	1.001	7.922	9.075	8.458	18.491	11.584	11.588	19.412	15.448	10.913	19.302	13.387	9.685	9.135	3.962	9.454	5.001	13.316	14.332	3.347	3.785	17.992	13.903	2.477	2.441	Endosomal targeting BRO1-like domain-containing protein
Sobic.004G262200	0.808831	2.47	0.092	0.042	0.085	0.039	0.269	0.034	0.129	0.023	0.191	0.809	0.211	0.072	0.018	0.013	0.161	0.219	0.295	0.008	0	4.552	2.2	5.832	8.261	8.487	4.389	9.381	8.452	6.823	10.938	6.83	6.527	7.892	10.227	30.242	0.239	0.072	0.389	0.135	0.206	0.891	1.642	0.062	0.066	AT-HOOK MOTIF NUCLEAR LOCALIZED PROTEIN 29-RELATED
Sobic.010G192900	0.782898	10.979	0.095	0.201	7.17	8.042	10.167	0.012	0.181	0.084	0.649	0.48	4.835	6.353	2.172	0.401	1.017	0.119	0.082	0.018	0	11.303	3.123	9.731	7.262	5.674	24.905	18.771	6.712	5.88	6.616	7.771	6.966	5.435	0.054	0.565	0.824	0.272	1.205	0.619	1.196	1.088	6.2	0.018	0.094	uncharacterized protein
Sobic.003G059300	0.775865	3.904	2.456	1.345	4.172	11.295	8.234	0.746	0.692	1.156	2.641	0.612	9.964	11.583	9.274	1.313	1.561	1.781	0.974	0.016	0.009	1.831	0.477	1.606	0.971	0.575	3.56	1.708	1.288	3.336	4.253	5.602	2.984	2.845	0.115	0.019	1.787	1.305	3.034	1.079	2.079	0.143	0.706	4.387	1.593	Leucine Rich Repeat
Sobic.007G119800	0.716281	27.194	18.68	26.035	41.213	23.938	130.963	15.542	15.199	15.721	14.789	9.337	46.805	79.514	31.168	14.28	9.916	41.374	33.285	15.594	9.977	104.325	69.588	79.017	87.131	67.01	146.868	101.085	70.519	157.748	119.848	139.426	136.364	108.887	6.086	14.589	30.166	21.949	47.925	26.279	28.003	19.684	29.262	19.324	14.677	ABC transporter
Sobic.008G005900	0.683659	0.351	0.058	0.019	0.61	0.075	0.146	0.242	0.31	0.378	0.254	0.054	0.15	0.678	0.122	0.846	1.117	14.663	1.895	0.07	0.015	5.359	10.561	6.714	4.279	6.933	0.714	2.061	4.919	5.761	10.242	3.212	6.568	6.445	0.057	2.426	0.439	0.489	1.062	0.497	0.517	0.062	0.012	0.025	0	MAJOR FACILITATOR PROTEIN-RELATED
Sobic.001G303900	0.681933	6.135	1.749	0.952	4.741	3.198	4.339	21.68	13.33	7.865	3.276	2.938	3.438	5.177	5.148	3.017	3.685	28.8	24.393	13.274	6.554	75.057	64.035	77.72	74.423	64.728	37.252	41.853	46.871	90.045	90.43	73.155	82.979	80.833	4.834	12.889	19.676	14.751	18.421	17.456	15.707	41.12	16.885	2.749	0.417	TREHALOSE-PHOSPHATE PHOSPHATASE F-RELATED
Sobic.004G046200	0.681754	0.198	0.034	0.067	0.093	0.259	0.023	8.573	3.456	3.424	0.237	4.388	0.023	0.033	0.042	0.05	0.022	2.552	8.188	0.07	0	26.13	13.184	16.791	69.311	31.891	43.826	91.144	52.241	54.329	80.953	47.382	48.437	62.138	0.202	0.057	2.595	1.525	1.298	2.518	2.723	7.344	12.753	0.125	0	SULFOTRANSFERASE SULT
Sobic.006G084600	0.679502	1.771	0.328	0.229	1.327	0.777	3.97	0.28	0.197	0.281	0.404	0.985	1.238	2.781	1.042	0.278	0.368	0.351	3.235	0.092	0.15	5.258	6.163	6.9	4.358	3.279	13.738	7.146	3.496	4.856	3.812	5.421	5.282	5.3	4.121	12.479	0.709	0.319	0.826	0.661	0.762	1.493	3.428	0.198	0.488	AMINO ACID TRANSPORTER
Sobic.002G338500	0.677479	26.144	0.621	0.662	247.9	86.748	111.958	6.574	13.464	14.383	39.099	16.053	34.588	186.823	49.546	19.381	24.1	9.175	14.587	0.912	0.263	17.752	33.687	46.999	122.166	66.131	117.062	92.327	95.424	7.183	20.473	15.813	6.527	8.459	3.152	6.607	6.039	7.49	9.49	3.849	7.966	23.03	13.703	0.512	0.274	Monosaccharide transporter 6
Sobic.006G160700	0.676396	5.444	0.148	0.067	17.098	11.409	2.738	10.327	20.061	17.259	6.468	5.083	1.284	11.515	11.845	10.102	5.782	18.309	5.38	0.046	0	1.229	1.047	3.541	11.549	4.109	7.735	8.028	7.7	6.475	2.398	6.057	3.895	4.36	0.317	0.358	8.815	4.299	6.528	10.206	9.105	7.091	5.073	0.198	0.088	beta-fructofuranosidase
Sobic.002G185600	0.672861	0.018	0.004	0	0.028	0.057	0.059	0	0.009	0.021	0.011	0	0.005	0.54	0.3	0.125	0.044	0.006	0.003	0	0	2.816	2.762	2.548	2.59	2.518	1.293	1.511	2.376	1.724	1.513	1.757	1.868	1.771	0.127	1.328	0.062	0.019	0.091	0.062	0.084	0.714	0.338	0	0	Sugar transporter
Sobic.003G384700	0.672036	6.142	0.98	0.157	4.359	1.53	4.147	1.227	3.993	1.288	1.011	1.05	0.603	3.502	2.464	1.13	2.707	0.394	0.202	0.066	0.053	65.31	79.367	81.143	53.309	77.482	15.475	19.696	52.383	41.061	53.878	22.165	42.555	52.301	0.026	0.056	2.734	1.183	4.69	2.314	2.623	3.71	14.592	0.828	0.174	NOTUM-RELATED
Sobic.001G475900	0.671367	5.548	0.091	0.535	15.071	5.117	21.999	8.016	6.229	8.277	5.81	4.871	5.429	24.507	9.604	5.371	2.666	7.55	5.33	1.983	0.113	6.652	4.489	10.824	21.019	17.221	61.111	34.565	31.001	43.526	18.403	33.064	41.27	42.398	2.247	3.822	5.381	3.251	5.839	6.348	6.178	0.978	2.521	0.132	0.646	ALCOHOL DEHYDROGENASE RELATED
Sobic.006G007800	0.670293	0.257	0.015	0.009	0.32	0.555	0.275	0.027	0.078	0.029	0	0.275	0.036	0.635	0.582	0.062	0.208	0.044	0.107	0	0	0.093	0.143	0.584	1.376	0.494	0.559	0.713	0.734	0.722	0.745	0.587	0.576	1.206	2.384	9.177	0.038	0.052	0.032	0.031	0.017	0.029	0.252	0	0.009	Legume lectin domain
Sobic.002G351300	0.668547	0.673	0.16	0.108	1.301	0.755	0.137	0.553	4.342	5.024	0.868	0.349	0.146	0.541	0.332	6.494	5.372	0.777	0.828	0.088	0.109	21.589	12.787	35.514	15.773	21.512	70.091	93.238	15.433	7.555	6.697	6.681	9.915	10.168	0.057	0.078	2.527	0.409	0.379	2.225	2.558	5.178	4.361	0.184	0.054	PRE-MRNA PROCESSING PROTEIN PRP39-RELATED
Sobic.002G125300	0.66794	4.811	2.229	0.401	3.299	0.592	0.575	0.289	0.728	1.753	9.694	1.346	1.703	0.977	5.712	3.583	1.954	0.172	0.206	0	0	2.15	8.653	0.845	18.891	10.728	5.726	30.694	10.1	18.204	21.846	11.529	15.205	17.526	0	0.05	0.745	0.66	0.204	0.47	0.578	0.017	0.088	2.003	1.115	similar to Aquaporin PIP2-6
Sobic.001G280000	0.667243	1.931	0.08	0.179	11.981	0.969	61.144	0.104	0.481	0.411	2.326	0.205	28.316	27.416	13.16	2.171	1.167	21.614	21.393	0.667	0.009	10.126	1.549	11.084	9.118	3.079	51.655	9.989	25.085	24.05	15.514	31.128	17.764	24.219	38.175	21.355	0.873	0.191	5.703	0.715	0.787	0.096	0.563	0.034	0.057	similar to Serine carboxypeptidase family protein, expressed
Sobic.001G318700	0.665835	0.232	0.018	0.094	1.148	0.917	1.055	0.241	0.263	0.322	0	1.029	0.138	1.396	1.69	0.018	0.016	0.213	0.028	0.033	0	34.088	77.388	52.376	75.793	54.956	299.829	278.49	71.669	15.091	33.824	17.391	17.493	15.932	0	20.561	0.112	0.557	0.11	0.107	0.196	19.084	29.629	0.075	0.071	GLUTATHIONE S-TRANSFERASE
Sobic.004G063000	0.6648	2.931	0.089	0.08	5.06	1.858	2.242	0.78	3.426	3.286	4.932	4.149	0.478	0.759	1.351	2.301	2.231	2.13	1.465	0	0	0.111	0.016	0.023	0.282	0.04	0.275	0.227	0.193	0.353	0.121	0.508	0.208	0.288	0.056	0.105	1.18	0.507	1.336	1.711	1.891	0.049	0.051	0.191	0.015	NITRATE, FROMATE, IRON DEHYDROGENASE
Sobic.001G508466	0.663638	0.776	0.473	1.421	1.601	2.409	3.109	4.554	4.114	1.344	3.042	2.588	3.257	1.567	0.81	0.112	0.456	13.157	10.839	1.546	1.866	10.113	21.146	16.799	13.653	8.542	27.388	23.693	14.182	7.418	19.327	8.617	7.068	5.556	0.169	24.961	2.068	3.071	2.065	1.719	2.008	8.481	6.891	0.735	0.197	CALCIUM-ACTIVATED CHLORIDE CHANNEL REGULATOR // SUBFAMILY NOT NAMED
Sobic.004G334400	0.663262	6.37	2.13	1.944	16.951	7.103	14.449	3.843	4.446	3.19	2.219	2.911	3.92	18.948	3.354	3.438	6.687	3.756	5.113	1.319	0.553	22.341	20.597	23.582	17.064	9.475	57.752	36.215	16.942	18.971	14.343	22.52	18.327	13.963	19.508	8.003	4.068	2.292	4.634	3.106	4.097	7.758	17.869	2.052	1.267	CLATHRIN ASSEMBLY PROTEIN // SUBFAMILY NOT NAMED
Sobic.004G087800	0.663133	9.689	2.712	1.294	37.875	19.768	63.842	0.48	1.264	0.832	7.428	5.193	12.495	37.872	12.033	0.851	1.358	1.642	2.234	0.507	0.335	9.202	11.341	12.483	11.645	6.746	32.736	31.198	6.957	12.957	14.883	10.961	12.54	7.325	6.249	10.552	2.178	1.088	3.298	2.246	2.32	2.84	9.36	0.805	2.184	ABC transporter-like
Sobic.001G108700	0.661739	4.973	1.413	1.671	4.662	3.836	4.391	8.351	14.327	5.561	9.094	6.536	3.006	4.786	1.738	1.083	2.051	9.971	6.186	0.015	0.033	2.391	1.053	0.574	2.976	1.703	7.457	4.686	2.903	3.764	2.79	3.305	3.309	2.533	20.131	7.006	5.587	4.534	7.287	5.435	5.891	0.807	1.278	1.671	1.686	RETINALDEHYDE BINDING PROTEIN-RELATED // SUBFAMILY NOT NAMED
Sobic.003G303100	0.660214	6.896	0.203	0.173	13.716	3.84	15.882	0.225	0.258	1.333	4.157	2.09	4.204	9.966	5.305	4.125	1.925	1.643	0.566	0.09	0.087	4.482	13.156	11.86	24.332	14.366	29.821	21.755	17.767	0.81	2.953	1.054	0.597	0.911	0.643	6.109	0.507	0.904	0.494	0.514	0.43	2.931	2.651	0.098	0.14	DYNEIN LIGHT CHAIN // SUBFAMILY NOT NAMED
Sobic.002G041200	0.659532	78.714	0.095	0.092	4.991	10.113	42.902	0.519	2.558	1.673	2.058	0.338	12.869	13.846	16.209	11.955	25.265	0.149	0.109	0.039	0.014	51.523	3.825	5.645	10.918	7.63	26.164	42.733	13.121	12.851	90.289	12.755	16.63	9.213	0.043	0.551	0.668	1.584	6.441	1.019	0.679	2.547	0.315	0.102	0.235	SUBGROUP I AMINOTRANSFERASE RELATED
Sobic.007G167200	0.658518	13.445	2.87	6.222	3.355	5.896	3.044	39.326	16.982	16.329	9.568	10.338	7.712	3.969	3.326	3.753	4.816	6.92	7.749	1.212	0.218	19.308	9.914	20.064	14.324	16.882	27.472	12.296	25.494	26.069	23.84	25.045	23.667	28.063	3.437	20.616	15.44	11.183	12.248	15.198	15.198	2.836	2.47	3.284	5.085	SERINE PROTEASE FAMILY S10 SERINE CARBOXYPEPTIDASE
Sobic.003G426400	0.658163	5.804	2.403	1.513	2.752	1.65	10.873	3.624	3.785	1.036	1.746	1.654	3.924	4.402	3.799	1.303	1.336	1.196	0.55	0.153	0.021	34.542	33.306	29.181	44.512	33.624	17.675	38.601	35.81	16.112	12.969	10.094	16.235	19.721	4.719	130.786	6.197	1.326	2.935	3.177	6.509	23.013	31.194	1.618	1.576	Glutathione S-transferase GST 21
Sobic.002G260000	0.657243	5.126	20.799	21.509	6.539	2.812	49.858	1.698	1.392	2.222	45.663	9.144	64.07	6.466	2.727	1.14	0.592	6.445	2.774	2.151	1.99	14.727	9.098	11.906	24.362	16.584	24.527	27.436	22.627	25.288	20.243	28.43	23.817	20.585	0.398	8.386	3.59	1.527	12.467	3.558	3.433	5.754	5.015	21.873	26.742	Diacylglycerol O-acyltransferase
Sobic.001G353300	0.656107	10.149	2.99	1.09	1.009	5.422	1.841	2.248	4.349	4.471	2.31	3.273	1.106	1.086	2.223	3.152	5.225	3.295	1.571	0.25	0.253	6.877	3.185	13.603	10.277	3.861	10.024	10.969	7.217	8.346	6.301	11.665	6.305	6.178	2.332	3.538	2.526	1.748	3.603	2.716	2.926	9.826	3.24	2.421	0.771	Trehalose-phosphatase
Sobic.006G272000	0.655705	0.39	0.068	1.112	0.097	0.186	0.685	0.534	0.51	0.448	0.574	1.173	1.959	0.354	0.47	0.337	0.108	1.792	2.171	0.062	0.024	0.405	0.292	0.845	1.023	0.52	1.98	2.314	2.067	2.583	2.886	3.476	1.752	2.038	12.557	13.736	0.484	0.47	0.932	0.364	0.284	0.1	0.324	0.116	0.92	weakly similar to CsAtPR5, putative, expressed
Sobic.009G087600	0.653939	26.151	2.416	0.887	41.566	52.669	37.01	1.82	8.177	7.869	7.685	5.921	13.503	117.627	80.09	17.585	22.849	11.588	8.716	0.043	0.021	5.015	2.604	5.735	6.071	3.05	9.938	16.6	6.163	6.943	8.194	7.857	5.204	3.809	1.264	7.248	11.777	2.391	17.756	16.851	16.279	2.832	9.823	1.735	0.691	receptor protein kinase ZmPK1 precursor
Sobic.002G017800	0.652546	1.252	0.259	0.195	0.539	0.732	1.374	0.143	0.735	0.367	0.4	0.103	1.14	0.708	0.971	0.789	0.957	0.084	0.127	0.024	0.015	0.742	0.951	1.514	7.16	2.061	2.021	4.463	3.802	2.927	6.362	9.584	2.368	2.375	7.706	26.963	0.724	0.202	1.469	0.514	0.627	0.822	0.459	0.193	0.484	similar to Os02g0455400 protein
Sobic.003G263500	0.65223	0.097	0.021	0	0.285	0.081	0.764	0.176	0.022	0.139	0.094	0.037	0.017	0.354	0.092	0.008	0.028	2.258	0.494	0	0	0.54	0.136	0.889	2.135	0.955	5.077	1.856	0.915	1.012	1.19	1.972	0.783	0.608	0	0.033	0.072	0.253	0.11	0.113	0.046	0.042	0.155	0.005	0	Wall-associated receptor kinase C-terminal
Sobic.009G084300	0.651786	0.194	0	0.024	0.049	0	0.331	0.011	0.04	0.019	0	0	0.072	0.563	0.495	0.068	0.008	0.066	0.051	0.017	0	3.842	2.366	5.603	7.738	5.889	1.788	8.637	5.296	5.198	13.377	8.183	8.051	7.327	0.017	0.37	0.217	0.04	0.232	0.247	0.188	0.084	0.837	0	0	PURINE NUCLEOSIDE PHOSPHORYLASE
Sobic.005G224500	0.651696	2.409	0.197	1.022	2.304	5.274	0.953	9.385	40.413	6.461	3.966	19.17	2.341	1.396	0.913	0.85	5.735	14.375	23.22	0.005	0.004	2.077	5.007	12.671	25.194	6.641	7.415	15.933	9.449	8.731	19.271	6.393	7.126	10.763	3.889	16.187	10.831	8.458	5.412	8.156	13.153	2.861	5.462	0.314	0.358	ASPARTYL PROTEASES
Sobic.003G049500	0.651283	15.136	2.838	4.806	30.079	19.377	44.883	3.541	16.3	12.341	6.075	4.572	14.397	40.788	17.088	8.964	25.084	6.437	10.716	0.637	0.357	7.467	2.667	12.073	14.685	7.257	14.109	11.468	9.228	7.667	6.859	10.122	7.288	7.47	4.741	4.784	4.836	5.528	3.444	3.494	4.117	5.269	10.957	2.165	10.002	ABC TRANSPORTER C FAMILY MEMBER 3-RELATED
Sobic.003G052700	0.650718	6.24	3.5	1.448	7.593	8.437	3.052	2.869	11.907	9.493	11.173	10.958	4.008	3.529	4.799	9.303	7.821	7.722	5.663	3.673	0.959	11.04	8.121	9.991	18.214	15.794	4.054	13.82	13.299	10.382	10.292	8.852	10.535	13.177	0.994	4.619	5.039	4.987	4.572	4.296	5.993	1.486	2.997	2.506	2.62	Tryptophan transaminase
Sobic.003G336700	0.64955	4.658	7.161	6.092	18.957	8.395	31.679	3.938	4.535	4.911	4.013	1.824	7.114	24.321	8.068	3.469	1.406	7.097	6.431	0.576	0.475	17.068	7.432	14.07	20.193	10.594	36.221	32.204	24.177	18.361	17.172	32.916	16.874	14.502	0.281	0.75	3.233	4.202	4.808	3.133	3.672	8.407	9.136	6.379	3.226	similar to Unkown protein
Sobic.009G106800	0.649071	0.236	0	0	0.703	0.154	1.135	0.012	0	0.009	0.068	0.132	0.404	3.297	1.754	0.085	0.03	0.032	0.023	0	0	1.819	0.262	5.847	1.024	0.527	3.926	1.093	1.358	1.17	0.63	1.118	0.719	0.533	0	0.087	0.286	0.027	0.447	0.249	0.172	0.038	0.311	0.009	0	MATE efflux family protein
Sobic.007G067600	0.649051	0.634	0	0	2.172	1.583	0.351	0.748	0.15	0.405	0.309	0.1	0.209	0.907	0.322	0.146	0.015	0.562	0.276	0	0	34.965	8.835	26.433	37.291	13.289	58.261	20.832	18.656	14.251	15.606	11.43	14.202	10.823	0.107	0.882	6.353	0.624	3.383	3.992	4.399	1.072	9.476	0	0	Cupin domain (Cupin_2)/Germin-like protein subfamily 1 member 8
Sobic.009G043600	0.648848	18.25	5.895	15.663	11.451	2.605	66.11	12.347	10.892	5.648	4.99	5.086	53.233	27.943	23.556	7.558	6.566	11.257	13.435	0.242	0.107	21.591	18.329	25.529	30.111	15.669	60.395	38.758	35.049	25.592	23.188	28.21	21.448	29.634	3.317	17.388	24.455	8.267	25.916	16.786	24.106	3.359	13.291	3.746	11.342	GLUTATHIONE S-TRANSFERASE
Sobic.002G169300	0.648821	1.896	0.115	0.076	0.316	1.168	1.962	0.662	0.76	0.244	0.077	0.14	0.622	0.633	1.765	0.141	0.473	2.057	5.099	0.179	0.026	5.083	5.923	7.702	11.325	10.604	4.039	12.558	9.814	9.738	14.057	12.286	10.063	11.044	1.593	7.667	0.584	0.823	0.87	0.411	0.649	0.666	0.987	0.075	0.093	SUGAR TRANSPORT PROTEIN 14
Sobic.003G037500	0.647638	1.858	0.015	0.022	16.035	1.635	9.286	0.045	0.076	0.135	0.828	0.071	1.774	3.606	0.576	0.095	0.043	0.062	0.248	0.045	0.009	8.709	6.366	10.103	13.33	8.626	25.362	20.293	7.842	5.887	10.225	8.38	6.111	5.974	0.13	3.756	0.143	0.176	0.166	0.12	0.162	0.049	0.144	0.008	0.025	WRKY transcription factor 6-like
Sobic.009G092100	0.647255	0.239	0.085	0.166	0.972	0.302	0.636	0.065	0.043	0.07	0.222	0.235	0.228	0.637	0.28	0.066	0.088	0.068	0.04	0.014	0.004	0.389	0.047	0.593	0.212	0.06	0.304	0.12	0.117	0.176	0.256	0.273	0.135	0.134	0.076	0.125	0.163	0.122	0.179	0.082	0.097	0.188	0.57	0.181	0.199	WRKY TRANSCRIPTION FACTOR 38-RELATED
Sobic.002G354200	0.647085	0.521	0	0.036	0.182	0.038	0.425	0	0.008	0.006	0.042	0.017	0.06	0.153	0.085	0.026	0.008	0.088	0.306	0	0	2.412	0.584	3.077	5.662	2.246	9.758	8.252	3.269	7.583	10.311	11.81	5.668	7.017	0	0.145	0.101	0.076	0.17	0.029	0.111	0.069	0.049	0.024	0	transporter
Sobic.003G411200	0.645744	5.885	0.04	0.188	0.782	0.301	2.981	0.448	1.31	1.33	5.338	6.568	1.7	0.893	0.21	1.537	1.464	1.582	3.16	0.021	0	5.813	1.221	5.271	11.851	8.582	15.08	21.343	11.065	30.116	13.32	26.219	25.881	25.486	1.027	1.622	7.015	0.261	2.011	3.673	6.068	0.2	1.207	0.034	0.182	Sec14 like protein
Sobic.005G041300	0.645293	0.201	0.188	0.006	0.074	0.186	0.033	0.193	0.141	0.597	0.009	0.238	0.008	0.043	0.162	0.256	0.166	0.27	0.352	0.132	0.008	0.461	0.192	0.517	0.768	0.31	0.673	0.882	0.591	0.582	0.666	1.407	0.513	0.769	0.115	0.563	0.139	0.088	0.092	0.098	0.165	0.095	0.058	0.17	0.025	AMINO ACID TRANSPORTER
